# Supplementary material for: Risk of Hearing Loss in Patients Treated with Exendin-4 Derivatives: A Network Meta-Analysis of Glucagon-like Peptide-1 Receptor Agonists and Sodium–Glucose Cotransporter 2 Inhibitors
Source: Pharmaceuticals (Basel). 2025 May 16;18(5):735. doi: 10.3390/ph18050735 (PMC12115298; doi:10.3390/ph18050735)
Supplement: Supplementary file 1 [file pharmaceuticals-18-00735-s001.zip]

Archive with 1 entries (1 files):
- pharmaceuticals-3567879-supplementary.pdf
